# Supplementary material for: Determinants of Pre-Surgical Treatment in Primary Rectal Cancer: A Population-Based Study
Source: Cancers (Basel). 2023 Feb 10;15(4):1154. doi: 10.3390/cancers15041154 (PMC9954598; doi:10.3390/cancers15041154)
Supplement: Supplementary file 1 [file cancers-15-01154-s001.zip]

Archive with 1 entries (1 files):
- cancers-2186197-supplementary.pdf
